# Supplementary material for: The Impact of College Matriculation Policies on the Cultural Adaptation of Migrant Children: A Statistical Analysis of Perceived Discrimination in Chinese Cities
Source: Behav Sci (Basel). 2025 Aug 21;15(8):1136. doi: 10.3390/bs15081136 (PMC12382961; doi:10.3390/bs15081136)
Supplement: Supplementary file 1 [file behavsci-15-01136-s001.zip]

Archive with 1 entries (1 files):
- behavsci-3727777-supplementary.pdf
